# Supplementary material for: Determination of Dipicolinic Acid through the Antenna Effect of Eu(III) Coordination Polymer
Source: Molecules. 2024 Sep 8;29(17):4259. doi: 10.3390/molecules29174259 (PMC11397212; doi:10.3390/molecules29174259)
Supplement: Supplementary file 1 [file molecules-29-04259-s001.zip]

Archive with 1 entries (1 files):
- molecules-3158721-supplementary.pdf
